# Supplementary material for: Genotype and Allele Frequencies of Canine Degenerative Myelopathy‐Associated SOD1 Gene Variant in Irish Wolfhound Dogs
Source: Anim Genet. 2026 May 5;57:e70111. doi: 10.1002/age.70111 (PMC13139880; doi:10.1002/age.70111)
Supplement: Supplementary file 2 — Data S1: age70111‐sup‐0002‐DataS1.xlsx. [file AGE-57-0-s002.xlsx]

## Sheet: Individual-level genotype data
Lab ID#	Genotype	Birth year	Sex	Cause of death
PCD364	Wild	2014	1	heart failure
PCD156	Wild	2014	2	old age
PCD398	Wild	2014	1	cancer, unspecified
PCD282	Wild	2014	2	caner, lymphoma
EL-IW059	Wild	2014	2	heart atrial fibrillation, rear weakness
PCD482	Wild	2014	2
PCD479	Wild	2014	2	cancer, hemangiosarcoma
PCD484	Wild	2014	2	renal failure
PCD385	Wild	2014	2
PCD565	Wild	2014	2
PCD377	Wild	2014	2
MM-IW-462	Wild	2014	1
EL-IW044	Wild	2014	1	cancer, hemangiosarcoma
PCD576	Wild	2014	2	cancer, colon
EL-IW075	Wild	2014	2
PCD508	Wild	2014	2	cancer, osteosarcoma; cancer, soft tissue sarcoma
EL-IW027	Wild	2014	1	rear failure
PCD305	Wild	2014	1
PCD313	Wild	2014	2
PCD381	Wild	2014	2
MM-IW-443	Wild	2014	2
PCD448	Wild	2014	2	cancer, osteosarcoma
EL-IW078	Wild	2014	1	rear weakness
EL-IW244	Wild	2014	1
PCD468	Wild	2014	1
EL-IW063	Wild	2014	1
PCD494	Wild	2014	1
PCD461	Wild	2014	1	cancer, osteosarcoma
IW140	Wild	2014	2	cancer, osteosarcoma
EL-IW071	Wild	2014	1
PCD512	Wild	2014	2	cancer, hemangiosarcoma
MM-IW-442	Wild	2014	2
EL-IW020	Wild	2014	2
PCD514	Wild	2014	2
EL-IW051	Wild	2014	1	cancer, osteosarcoma
PCD480	Wild	2014	2
PCD469	Wild	2014	1	bloat/torsion
PCD427	Wild	2014	2	cancer, osteosarcoma
PCD449	Wild	2014	1
EL-IW057	Wild	2014	2	cancer, splenic
PCD504	Wild	2014	2	cancer, osteosarcoma
PCD552	Wild	2014	1	cancer, osteosarcoma
PCD492	Wild	2014	2
EL-IW264	Wild	2014	2
PCD502	Wild	2014	2	cancer, osteosarcoma
PCD344	Wild	2014	2
IW128	Wild	2014	1
PCD441	Wild	2014	1
PCD534	Wild	2014	2
MM-IW-455	Wild	2014	2	dilated cardiomyopathy
PCD489	Wild	2015	2	cancer, lymphoma
EL-IW070	Wild	2015	2
PCD515	Wild	2015	2
EL-IW035	Wild	2015	2
EL-IW160	Wild	2015	1
PCD610	Wild	2015	1
PCD498	Wild	2015	1
PCD372	Wild	2015	2
PCD538	Wild	2015	1	chylothorax
PCD462	Wild	2015	1
MM-IW-457	Wild	2015	1
PCD497	Wild	2015	2
PCD360	Wild	2015	1	unexpected death
EL-IW043	Wild	2015	1
PCD487	Wild	2015	2	cancer, osteosarcoma
EL-IW012	Wild	2015	2	cancer, osteosarcoma
PCD519	Heterozygous	2015	1	bloat/torsion bowel
IW124	Heterozygous	2015	2
PCD517	Wild	2015	2
PCD546	Wild	2015	2
PCD526	Wild	2015	1
EL-IW014	Wild	2015	1
PCD535	Wild	2015	2
PCD505	Wild	2015	1
PCD522	Wild	2015	1	accident/trauma shot
PCD366	Wild	2015	2
EL-IW008	Wild	2015	2
PCD500	Wild	2015	2	cancer, soft tissue; metastasis to lungs
PCD518	Wild	2015	2
EL-IW218	Wild	2015	2	seizure
PCD490	Wild	2015	1	renal failure
EL-IW199	Wild	2015	1	infection sepsis
PCD617	Wild	2015	1	unexpected death
PCD595	Wild	2015	1	infection pneumonia recurrent
PCD545	Wild	2015	2
EL-IW130	Wild	2015	1
EL-IW001	Wild	2015	2	infection pneumonia
PCD554	Wild	2015	2	rear weakness
EL-IW041	Wild	2015	1
PCD457	Wild	2015	1
EL-IW066	Wild	2015	2
PCD543	Wild	2015	1	infectious pneumonia
EL-IW023	Wild	2015	2
EL-IW021	Wild	2016	2
PCD619	Wild	2016	1	cancer, unspecified
PCD611	Wild	2016	2
PCD547	Wild	2016	1	cancer, osteosarcoma; cancer, mast cell tumor
PCD612	Wild	2016	2
MM-IW-450	Wild	2016	1
PCD548	Wild	2016	2
EL-IW061	Wild	2016	2
EL-IW038	Wild	2016	2
EL-IW275	Wild	2016	2
PCD541	Wild	2016	2	cancer, hepatic
PCD530	Wild	2016	2	cancer, osteosarcoma
PCD553	Wild	2016	1	cancer, osteosarcoma
EL-IW011	Wild	2016	2
PCD481	Wild	2016	2	cancer, osteosarcoma
EL-IW253	Wild	2016	2
PCD605	Wild	2016	2
MM-IW-454	Wild	2016	2
MM-IW-441	Wild	2016	2
EL-IW076	Wild	2016	2
EL-IW161	Wild	2016	2
MM-IW-449	Wild	2016	2
EL-IW111	Wild	2016	1
EL-IW065	Wild	2016	1
MM-IW-466	Wild	2016	2
PCD609	Wild	2016	1
EL-IW073	Wild	2016	1	cancer, osteosarcoma
EL-IW094	Wild	2016	1
EL-IW045	Wild	2016	2
EL-IW162	Wild	2016	2
EL-IW042	Wild	2016	1
PCD616	Wild	2017	1
EL-IW032	Wild	2017	1	fever of unknown origin
PCD516	Wild	2017	2
EL-IW097	Wild	2017	1	cancer, osteosarcoma
EL-IW018	Wild	2017	1	aortic stenosis
EL-IW178	Wild	2017	1
EL-IW115	Wild	2017	2
MM-IW-465	Heterozygous	2017	1
EL-IW148	Wild	2017	1	cancer, bladder
EL-IW026	Wild	2017	1
EL-IW233	Wild	2017	1
EL-IW222	Wild	2017	2	cancer, suspected
EL-IW033	Wild	2017	2
EL-IW093	Wild	2017	2
EL-IW034	Wild	2017	2
EL-IW030	Wild	2017	1
EL-IW184	Wild	2017	1
MM-IW-458	Wild	2017	1
EL-IW017	Wild	2017	2	bowel obstruction
MM-IW-444	Wild	2017	2
EL-IW083	Wild	2017	2
EL-IW029	Wild	2017	1
MM-IW-461	Wild	2017	1
EL-IW232	Wild	2017	2
MM-IW-460	Wild	2017	1
EL-IW118	Wild	2017	2	infection pneumonia
PCD589	Wild	2017	2
IW130	Wild	2017	2
EL-IW145	Wild	2017	2
EL-IW155	Wild	2017	1
EL-IW079	Wild	2017	2
EL-IW175	Wild	2018	2
IW138	Wild	2018	2
EL-IW197	Wild	2018	2
EL-IW091	Wild	2018	2
MM-IW-452	Wild	2018	2
EL-IW040	Wild	2018	1
EL-IW072	Wild	2018	2	unexpected death; sudden collapse and death; necropsy inconclusive
MM-IW-453	Wild	2018	2	rear failure
IW139	Wild	2018	2
EL-IW060	Wild	2018	2
EL-IW158	Wild	2018	2	cancer, brain
EL-IW110	Wild	2018	2
EL-IW107	Heterozygous	2018	2
EL-IW216	Wild	2018	1
EL-IW109	Wild	2018	1	infection pneumonia
EL-IW105	Wild	2018	2
PCD614	Wild	2018	1	rear failure; chronic pain neck
EL-IW114	Wild	2018	2
EL-IW265	Wild	2018	1
EL-IW128	Wild	2019	2
EL-IW183	Wild	2019	2
EL-IW150	Wild	2019	1
EL-IW098	Wild	2019	2
EL-IW147	Wild	2019	2	cancer, esophageal
EL-IW117	Wild	2019	1
EL-IW104	Wild	2019	2
EL-IW087	Wild	2019	1
EL-IW124	Wild	2019	2
EL-IW142	Wild	2019	2
EL-IW005	Wild	2019	2
EL-IW171	Wild	2019	2
EL-IW168	Wild	2019	1
EL-IW144	Wild	2019	2	cancer, osteosarcoma
EL-IW122	Wild	2019	2
MM-IW-415	Wild	2019	2
EL-IW153	Wild	2019	2
EL-IW217	Wild	2019	1
EL-IW210	Wild	2019	1
EL-IW272	Wild	2019	2
EL-IW170	Wild	2019	1
EL-IW187	Wild	2019	1
EL-IW102	Wild	2019	1
EL-IW179	Wild	2019	2
EL-IW129	Wild	2019	1	cancer, lymphoma
EL-IW169	Wild	2019	1
EL-IW230	Wild	2019	1
EL-IW152	Wild	2019	2
EL-IW146	Wild	2019	1
EL-IW141	Wild	2020	1
EL-IW193	Wild	2020	2
EL-IW163	Wild	2020	2
EL-IW151	Wild	2020	2
EL-IW249	Wild	2020	2
EL-IW194	Wild	2020	2
EL-IW252	Wild	2020	1
EL-IW203	Wild	2020	2
EL-IW269	Wild	2020	2
EL-IW239	Wild	2020	2
IW133	Wild	2020	1
EL-IW121	Wild	2020	2
EL-IW089	Wild	2020	1
EL-IW202	Wild	2020	1
EL-IW201	Wild	2020	2
MM-IW-417	Wild	2020	1
EL-IW204	Wild	2020	1
MM-IW-418	Wild	2020	1
EL-IW182	Wild	2020	1
EL-IW177	Wild	2020	2
IW144	Wild	2020	2
EL-IW200	Wild	2020	1
EL-IW196	Wild	2020	2
EL-IW164	Wild	2021	2
EL-IW125	Wild	2021	1
EL-IW165	Wild	2021	1
EL-IW120	Wild	2021	2
EL-IW190	Wild	2021	2
EL-IW297	Wild	2021	2
EL-IW234	Wild	2021	2
EL-IW211	Wild	2021	1
EL-IW215	Wild	2021	2
PCD594	Wild	2021	1	cancer, osteosarcoma
EL-IW166	Wild	2021	1
EL-IW214	Wild	2021	2
EL-IW127	Wild	2021	2
EL-IW112	Wild	2021	2
EL-IW208	Wild	2021	1
MM-IW-427	Wild	2021	1
MM-IW-410	Wild	2021	2
EL-IW192	Wild	2021	1
MM-IW-409	Wild	2021	2
EL-IW229	Wild	2021	2
MM-IW-438	Wild	2022	2
EL-IW205	Wild	2022	1
EL-IW226	Wild	2022	1
EL-IW255	Wild	2022	1
EL-IW267	Wild	2022	2
EL-IW227	Wild	2022	2
MM-IW-436	Wild	2022	1
EL-IW262	Wild	2022	2
MM-IW-425	Wild	2022	2
EL-IW268	Wild	2022	1
MM-IW-424	Heterozygous	2023	2
MM-IW-432	Wild	2023	2
MM-IW-421	Wild	2023	2
MM-IW-433	Wild	2023	2
IW296	Wild	2023	1
MM-IW-422	Wild	2023	2
MM-IW-411	Wild	2023	2
MM-IW-439	Wild	2023	2
MM-IW-431	Wild	2023	1
MM-IW-413	Wild	2023	2
MM-IW-423	Wild	2023	2
